# Supplementary material for: The Beneficial Effects of Lacticaseibacillus paracasei subsp. paracasei DSM 27449 in a Letrozole-Induced Polycystic Ovary Syndrome Rat Model
Source: Int J Mol Sci. 2024 Aug 9;25(16):8706. doi: 10.3390/ijms25168706 (PMC11354393; doi:10.3390/ijms25168706)
Supplement: Supplementary file 1 [file ijms-25-08706-s001.zip]

Archive with 1 entries (1 files):
- ijms-3102132-supplementary.pdf
